# Supplementary material for: Molecular Trajectories Leading to the Alternative Fates of Duplicate Genes
Source: PLoS One. 2012 Jun 14;7(6):e38958. doi: 10.1371/journal.pone.0038958 (PMC3375281; doi:10.1371/journal.pone.0038958)
Supplement: Table S1 — Primary tissue samples (p. 7). (XLS) [file pone.0038958.s008.xls]

## Sheet: Sheet1
Table S1. Primary tissue samples
Name	Name in Catalogue	Species	Cell Type	Tissue Type	Source	Sex	Age
gorilla fibro-1	AG05251	Gorilla	Fibroblast	Skin	Coriell	M	48
gorilla fibro-2	AG20600	Gorilla	Fibroblast	Skin	Coriell	F	4
chimp fibro-1	S003642	Chimpanzee	Fibroblast		Coriell	M	32
chimp fibro-2	S003649	Chimpanzee	Fibroblast		Coriell	M	9
chimp fibro-3	S006007	Chimpanzee	Fibroblast	Skin	Coriell	M	22
chimp fibro-4	S007603	Chimpanzee	Fibroblast	Skin	Coriell	M	16
chimp fibro-5	AG06939	Chimpanzee	Fibroblast	Skin	Coriell	M	9
chimp lympho-1	AG18354	Chimpanzee	Lymphocyte	Blood	Coriell	M	20
chimp lympho-2	AG18355	Chimpanzee	Lymphocyte	Blood	Coriell	M	14
chimp lympho-3	AG18356	Chimpanzee	Lymphocyte	Blood	Coriell	F	36
chimp lympho-4	AG18357	Chimpanzee	Lymphocyte	Blood	Coriell	F	27
chimp lympho-5	AG18358	Chimpanzee	Lymphocyte	Blood	Coriell	F	22
chimp lympho-6	AG18359	Chimpanzee	Lymphocyte	Blood	Coriell	F	29
chimp lympho-7	AG16618	Chimpanzee	Lymphocyte	Blood	Coriell	M	10
human fibro-1	AG16409	Human	Fibroblast	Skin	Coriell	M	12
human fibro-2	IMR90	Human	Fibroblast	Lung	ATCC	F	16FW
human fibro-3	MRC5	Human	Fibroblast	Lung	ATCC	M	14FW
human fibro-4	AG10803	Human	Fibroblast	Skin	Coriell	M	22
human fibro-5	AG09319	Human	Fibroblast	Gingival	Coriell	F	24
human fibro-6	AG09309	Human	Fibroblast	Skin	Coriell	F	21
human fibro-7	AG09429	Human	Fibroblast	Gingival	Coriell	F	25
colon-1	B211091	Human		Colon	BioChain
colon-2	B211092	Human		Colon	BioChain
colon-3	B211085	Human		Colon	BioChain
brain 1		Human		Brain	CCF
brain 2		Human		Brain	CCF
brain 3		Human		Brain	CCF
brain 4		Human		Brain	CCF
